# Supplementary material for: Ex Vivo Integration of Human Stem Retinal Ganglion Cells into the Mouse Retina
Source: Cells. 2022 Oct 15;11(20):3241. doi: 10.3390/cells11203241 (PMC9600680; doi:10.3390/cells11203241)
Supplement: Supplementary file 1 [file cells-11-03241-s001.zip]

Archive with 1 entries (1 files):
- cells-1901791-supplementary.pdf
